# Supplementary material for: Linker-Dependent Variation in the Photophysical Properties of Dinuclear 2-Phenylpyridinato(salicylaldiminato)platinum(II) Complexes Featuring NDI Units
Source: Molecules. 2025 Jun 19;30(12):2664. doi: 10.3390/molecules30122664 (PMC12195916; doi:10.3390/molecules30122664)
Supplement: Supplementary file 1 [file molecules-30-02664-s001.zip]

Archive with 1 entries (1 files):
- molecules-3677199-supplementary.pdf
